# Supplementary material for: The Highly Efficient Synthesis of 1,2-Disubstituted Benzimidazoles Using Microwave Irradiation
Source: Molecules. 2022 Mar 7;27(5):1751. doi: 10.3390/molecules27051751 (PMC8911685; doi:10.3390/molecules27051751)
Supplement: Supplementary file 1 [file molecules-27-01751-s001.zip]

Archive with 1 entries (1 files):
- molecules-1611895-supplementary.pdf
